# Supplementary material for: Bacillus thuringiensis Suppresses the Humoral Immune System to Overcome Defense Mechanism of Plutella xylostella
Source: Front Physiol. 2018 Nov 15;9:1478. doi: 10.3389/fphys.2018.01478 (PMC6249373; doi:10.3389/fphys.2018.01478)
Supplement: Supplementary file 1 [file Table_1.XLSX]

## Sheet: Sheet1
Table S1. Immunity-related genes identified in P.xylostella transcriptome.
gene ID	gene name	transcript_id(s)	Blast nr	FPKM value in each library						log2 Ratio
Recognition				PBS	6h	12h	18h	24h	36h	6h/PBS	12h/PBS	18h/PBS	24h/PBS	36h/PBS
105388777	PGRP1	XM_011559744.1,XM_011559745.1	gi|357631551|gb|EHJ79021.1|/7.6094e-72/peptidoglycan recognition protein-lc [Danaus plexippus]	22.26	10.27	11.96	10.04	11.58	13.02	-1.11602	-0.896236	-1.14869	-0.942818	-0.773724
105386206	PGRP2	XM_011556718.1	gi|315507103|gb|ADU33187.1|/1.36993e-67/peptidoglycan recognition protein D [Ostrinia nubilalis]	7.06	2.24	1.74	1.93	10.78	5.81	-1.65617	-2.02058	-1.87107	0.610617	-0.28113
105387860	PGRP3	XM_011558650.1	gi|315507103|gb|ADU33187.1|/3.51911e-66/peptidoglycan recognition protein D [Ostrinia nubilalis]	8.02	2.58	1.53	2.37	13.01	8.36	-1.63623	-2.39007	-1.75872	0.697947	0.0599007
105386207	PGRP4	XM_011556719.1	gi|409153862|gb|AFV15800.1|/6.50338e-61/peptidoglycan-recognition protein-S [Galleria mellonella]	267.42	27.02	45.14	28.68	203.77	66.83	-3.30701	-2.56663	-3.22099	-0.392166	-2.00054
105388663	PGRP5	XM_011559623.1	gi|399128031|gb|AFP23116.1|/1.09498e-57/peptidoglycan recognition protein B [Helicoverpa armigera]	48.99	18	1.7	6.73	33.55	2.82	-1.44449	-4.84888	-2.86381	-0.546175	-4.11872
105391041	PGRP6	XM_011562450.1	gi|117970194|dbj|BAF36823.1|/4.97645e-91/pxPeptidoglycan recognition protein [Plutella xylostella]	345.09	225.42	206.2	218.51	412.3	107.65	-0.614357	-0.742928	-0.659273	0.256722	-1.68062
105391791	PGRP7	XM_011563342.1	gi|117970194|dbj|BAF36823.1|/7.95777e-64/pxPeptidoglycan recognition protein [Plutella xylostella]	1.23	3.9	53.24	5.23	6.67	1.39	1.66482	5.43578	2.08815	2.43903	0.176427
105390013	βGBP1	XM_011561238.1	gi|52782740|sp|Q8MU95.1|BGBP_PLOIN/1.32602e-122/RecName: Full=Beta-1,3-glucan-binding protein; Short=BGBP; AltName: Full=Beta-1,3-glucan recognition protein; Short=BetaGRP; Flags: Precursor [Plodia interpunctella]	4.48	0.56	0.65	0.76	1.81	0.57	-3	-2.78499	-2.55943	-1.30751	-2.97446
105389999	βGBP2	XM_011561209.1	gi|52782740|sp|Q8MU95.1|BGBP_PLOIN/0/RecName: Full=Beta-1,3-glucan-binding protein; Short=BGBP; AltName: Full=Beta-1,3-glucan recognition protein; Short=BetaGRP; Flags: Precursor [Plodia interpunctella]	71.01	7.74	44.96	15.48	31.93	8.92	-3.19762	-0.65938	-2.19762	-1.15311	-2.99291
105380252	βGBP3	XM_011549775.1	gi|52782740|sp|Q8MU95.1|BGBP_PLOIN/9.18264e-111/RecName: Full=Beta-1,3-glucan-binding protein; Short=BGBP; AltName: Full=Beta-1,3-glucan recognition protein; Short=BetaGRP; Flags: Precursor [Plodia interpunctella]	4.77	0.36	1	1.34	2.12	1.23	-3.72792	-2.25399	-1.83176	-1.16993	-1.95533
105397355	βGBP4	XM_011569369.1	gi|52782740|sp|Q8MU95.1|BGBP_PLOIN/0/RecName: Full=Beta-1,3-glucan-binding protein; Short=BGBP; AltName: Full=Beta-1,3-glucan recognition protein; Short=BetaGRP; Flags: Precursor [Plodia interpunctella]	46.93	8.41	28.85	13.11	17.43	5.99	-2.48033	-0.701939	-1.83984	-1.42894	-2.96988
105390015	βGBP5	XM_011561242.1	gi|532235158|gb|AGT95925.1|/7.83209e-51/beta1-3 glucan recognition protein [Ostrinia furnacalis]	28	3.41	4.28	6.34	4.97	3.74	-3.03758	-2.70974	-2.14287	-2.49411	-2.90432
105390012	βGBP6	XM_011561237.1	gi|388252732|gb|AFK24449.1|/0/beta-1,3-glucan binding protein [Plutella xylostella]	35.87	10.03	14.46	17.07	13.44	11.2	-1.83846	-1.31071	-1.07131	-1.41624	-1.67928
105397356	βGBP7	XM_011569370.1	gi|388252732|gb|AFK24449.1|/0/beta-1,3-glucan binding protein [Plutella xylostella]	38.63	17.5	23.11	20.95	18.29	9.52	-1.14237	-0.741204	-0.882771	-1.07867	-2.02069
105380183	βGBP8	XM_011549686.1	gi|388252732|gb|AFK24449.1|/0/beta-1,3-glucan binding protein [Plutella xylostella]	36.57	14.81	13.18	16.19	10.63	6.01	-1.30409	-1.47231	-1.17556	-1.78252	-2.60522
105390014	βGBP9	XM_011561239.1	gi|52782740|sp|Q8MU95.1|BGBP_PLOIN/1.2632e-128/RecName: Full=Beta-1,3-glucan-binding protein; Short=BGBP; AltName: Full=Beta-1,3-glucan recognition protein; Short=BetaGRP; Flags: Precursor [Plodia interpunctella]	9.59	0.95	1.09	2.18	1.84	2.44	-3.33553	-3.1372	-2.1372	-2.38183	-1.97465
105380182	βGBP10	XM_011549685.1	gi|568260563|gb|AHD25001.1|/6.08371e-125/GNBP [Antheraea pernyi]	71.89	7.18	8.84	15.28	8.09	6.73	-3.32374	-3.02367	-2.23415	-3.15158	-3.41711
105380860	Lectin 1	XM_011550466.1	gi|692190361|gb|AIR96002.1|/1.981e-41/lectin1 [Ostrinia furnacalis]	21.71	6.28	66.54	18.05	1.48	19.24	-1.78952	1.61586	-0.266361	-3.87469	-0.174251
105394158	Lectin 2	XM_011566000.1,XM_011566001.1,XM_011566003.1	gi|692190330|gb|AIR95999.1|/2.67478e-127/immulectin-3 [Ostrinia furnacalis]	52.24	7.6	36.92	23.59	50.41	18.12	-2.78108	-0.500752	-1.14698	-0.0514449	-1.52757
105392913	Lectin 3	XM_011564601.1	gi|357628670|gb|EHJ77925.1|/1.69651e-112/50kDa lectin [Danaus plexippus]	2.99	1.68	6.81	1.8	30.51	18.42	-0.831684	1.18751	-0.732149	3.35106	2.62306
105398161	Lectin 4	XM_011570212.1	gi|357628670|gb|EHJ77925.1|/8.12498e-112/50kDa lectin [Danaus plexippus]	2.09	1.88	1.21	4.5	9.18	9.31	-0.15277	-0.788496	1.10642	2.13499	2.15528
105383689	Lectin 5	XM_011553781.1	gi|378725092|gb|AFC35299.1|/7.97899e-89/immunlectin A [Antheraea pernyi]	12.96	0	7.41	4.04	1.2	2.53	-10.3399	-0.80652	-1.68164	-3.43296	-2.35686
105383612	Lectin 6	XM_011553692.1,XM_011553693.1	gi|389608343|dbj|BAM17981.1|/2.00168e-94/C-type lectin - mannose binding [Papilio xuthus]	9.1	6.32	14.45	9.02	2.32	36.09	-0.525942	0.667131	-0.0127391	-1.97174	1.98766
105395555	Lectin 7	XM_011567508.1	gi|389608495|dbj|BAM17857.1|/2.61806e-42/C-type lectin - galactose binding [Papilio xuthus]	2.33	0	6.66	4.68	0	0	-7.86419	1.51519	1.00618	-7.86419	-7.86419
105382435	Lectin 8	XM_011552313.1	gi|392056025|gb|AFM52345.1|/8.83523e-125/C-type lectin [Plutella xylostella]	76.68	129.12	100.32	80.68	25.39	137.47	0.75179	0.387687	0.0733607	-1.59459	0.842195
105392416	Lectin 9	XM_011564032.1	gi|148298782|ref|NP_001091747.1|/6.61844e-115/C-type lectin 16 precursor [Bombyx mori]	42.43	37.07	37.36	55.38	11.6	538.26	-0.194833	-0.18359	0.38428	-1.87096	3.66515
105398492	Lectin 10	XM_011570607.1	gi|284813583|ref|NP_001165397.1|/2.17332e-111/C-type lectin 4 precursor [Bombyx mori]	13.25	3.22	8.92	8.42	2.24	251.68	-2.04086	-0.570877	-0.6541	-2.56442	4.24753
105394003	Scavenger Receptor	XM_011565839.1	gi|283945476|ref|NP_001164650.1|/3.32511e-147/scavenger receptor class B member 3 [Bombyx mori]	23.9	3.17	10.2	20.03	12.81	25.42	-2.91446	-1.22844	-0.254848	-0.89974	0.0889534
signal transduction
105385965	Spatzle	XM_011556437.1	gi|379698950|ref|NP_001243947.1|/2.56131e-142/spatzle-like protein [Bombyx mori]	0.8	0.3	0.53	0.52	0.56	1.67	-1.41504	-0.594008	-0.621488	-0.514573	1.06178
105393101	Myd88	XM_011564829.1	gi|388252723|gb|AFK24444.1|/8.6332e-107/MyD88 [Spodoptera frugiperda]	4.31	0	1.77	1.84	4.16	2.62	-8.75154	-1.28394	-1.22798	-0.0511043	-0.718121
105380344	FADD	XM_011549874.1	gi|357616510|gb|EHJ70237.1|/0/Fas associated factor 1 [Danaus plexippus]	17.15	5.72	18.36	18.83	14.68	15.99	-1.58412	0.0983575	0.134824	-0.224357	-0.101039
105381746	TAK1	XM_011551542.1,XM_011551543.1	gi|357623679|gb|EHJ74734.1|/2.71376e-118/TAK1-associated binding protein 2 isoform A [Danaus plexippus]	4.78	1.83	4.79	4.94	7.28	12.82	-1.38517	0.00301504	0.0475004	0.606928	1.42331
105382097	TAK2	XM_011551919.1,XM_011551920.1	gi|357623679|gb|EHJ74734.1|/1.65654e-108/TAK1-associated binding protein 2 isoform A [Danaus plexippus]	3.02	1.08	4.93	4.27	4.77	6.92	-1.48352	0.707039	0.499688	0.659441	1.19622
105384949	C-Jun1	XM_011555245.1,XM_011555247.1	gi|158186758|ref|NP_001103396.1|/0/c-Jun NH2-terminal kinase [Bombyx mori]	6.02	0.74	5.84	8.22	5.59	11.12	-3.02417	-0.0437951	0.449375	-0.106915	0.885321
105388607	C-Jun2	XM_011559543.1	gi|389611618|dbj|BAM19401.1|/8.26096e-102/jun-related antigen [Papilio xuthus]	341.36	48.99	149.15	128.84	214.56	206.24	-2.80073	-1.19453	-1.40571	-0.669913	-0.72697
105384975	Cactus	XM_011555277.1	gi|577027775|gb|AHH80649.1|/2.18749e-70/cactus [Antheraea pernyi]	55.24	12.86	24.94	19.74	39.42	27.16	-2.10282	-1.14725	-1.48459	-0.486786	-1.02423
105398186	Tollip	XM_011570238.1	gi|646711121|gb|KDR16420.1|/5.10115e-80/Toll-interacting protein [Zootermopsis nevadensis]	34.36	10.39	37.69	36.91	26.41	30.22	-1.72553	0.133452	0.103282	-0.379646	-0.185226
105396764	IMD	XM_011568775.1	gi|388597551|gb|AFK75937.1|/9.98953e-117/IMD-like protein [Plutella xylostella]	20.51	6.11	16.48	11.98	16.89	19.38	-1.74708	-0.315611	-0.7757	-0.280158	-0.0817589
105386073	Relish1	XM_011556560.1	gi|346987771|gb|AEO51739.1|/0/relish [Helicoverpa armigera]	28.33	4.19	9.82	6.68	26.1	13.95	-2.75731	-1.52854	-2.08441	-0.118281	-1.02207
105393889	Relish2	XM_011565710.1	gi|639127146|gb|AIA24469.1|/3.41639e-123/relish 1b [Spodoptera litura]	18.91	1.28	5.15	7.3	15.76	11.51	-3.88493	-1.87651	-1.37318	-0.262882	-0.716262
105391886	Relish3	XM_011563451.1	gi|346987771|gb|AEO51739.1|/0/relish [Helicoverpa armigera]	35.44	8.22	11.89	10.19	30.75	21.61	-2.10817	-1.57563	-1.79822	-0.204792	-0.71368
105396563	STAT	XM_011568559.1	gi|119351872|gb|ABL63639.1|/0/STAT [Hyphantria cunea]	6.89	1.45	3.71	6.09	7.02	3.71	-2.24845	-0.893085	-0.178062	0.026967	-0.893085
105390812	MAPK	XM_011562177.1	gi|112982894|ref|NP_001036921.1|/7.26361e-108/extracellular regulated MAP kinase [Bombyx mori]	16.7	2.3	11.78	10.32	15.53	20.13	-2.86014	-0.503509	-0.694405	-0.10479	0.269499
Modulation
105382984	Kazal-type Inhibitor	XM_011552979.1	gi|295315536|gb|ADF97836.1|/1.56926e-23/Kazal-type inhibitor [Panstrongylus megistus]	1807.18	538.41	909.99	374.74	554.45	225.73	-1.74696	-0.989818	-2.26978	-1.70461	-3.00107
105391879	serine protease1	XM_011563443.1	gi|526841208|gb|AGR92347.1|/2.04061e-63/serine protease [Plutella xylostella]	21.74	135.76	49.01	27.48	16.29	23.91	2.64263	1.17272	0.33803	-0.416365	0.137262
105391617	serine protease2	XM_011563124.1,XM_011563130.1	gi|526841182|gb|AGR92345.1|/7.36796e-86/serine protease [Plutella xylostella]	944.85	4518.73	491.05	807.49	3574	1110.85	2.25776	-0.944215	-0.226641	1.91938	0.233507
105380870	serine protease3	XM_011550476.1	gi|526841182|gb|AGR92345.1|/6.39388e-87/serine protease [Plutella xylostella]	8.45	31.34	8.72	15.53	27.53	32.33	1.89098	0.0453768	0.878035	1.70398	1.93585
105385640	serine protease4	XM_011556056.1	gi|526841208|gb|AGR92347.1|/2.24128e-49/serine protease [Plutella xylostella]	5.54	7.26	0.35	2.82	1.39	1.14	0.390084	-3.98446	-0.974191	-1.9948	-2.28085
105393887	serine protease5	XM_011565708.1	gi|526841208|gb|AGR92347.1|/1.24014e-47/serine protease [Plutella xylostella]	7.36	6.17	1.01	9.7	2.3	2.52	-0.254435	-2.86535	0.398279	-1.67807	-1.54628
105391606	serine protease6	XM_011563113.1	gi|526841182|gb|AGR92345.1|/1.40226e-87/serine protease [Plutella xylostella]	20.02	30.38	5.59	20.57	33.07	14.22	0.60168	-1.84052	0.0390998	0.724081	-0.493521
105391580	serine protease7	XM_011563083.1	gi|526841182|gb|AGR92345.1|/3.29053e-14/serine protease [Plutella xylostella]	28.57	47.46	9.42	26.39	29.01	48.43	0.732211	-1.6007	-0.11451	0.0220493	0.7614
105394363	serine protease8	XM_011566254.1	gi|315139348|gb|ADT80832.1|/4.24701e-26/serine protease 62 [Mamestra configurata]	1527.69	1904.4	729.05	496.95	166.58	421.43	0.317985	-1.06726	-1.62018	-3.19706	-1.85799
105381934	serine protease9	XM_011551743.1	gi|526841182|gb|AGR92345.1|/1.64857e-73/serine protease [Plutella xylostella]	354.16	505.11	190.36	243.43	130.53	281.14	0.512196	-0.895671	-0.540894	-1.44002	-0.333113
105380905	serine protease10	XM_011550513.1	gi|526841182|gb|AGR92345.1|/2.45863e-138/serine protease [Plutella xylostella]	923.22	960.94	247.53	398.67	679.6	473.32	0.0577719	-1.89907	-1.21148	-0.441989	-0.963859
105380869	serine protease11	XM_011550475.1	gi|526841182|gb|AGR92345.1|/1.80374e-94/serine protease [Plutella xylostella]	584.29	36.51	40.69	130.77	191.61	69.1	-4.00032	-3.84394	-2.15965	-1.60851	-3.07993
105393891	serine protease12	XM_011565712.1	gi|526841208|gb|AGR92347.1|/1.67476e-12/serine protease [Plutella xylostella]	13.35	30.63	83.01	31.45	20.19	4.96	1.19811	2.63645	1.23622	0.596801	-1.42843
105388678	serine protease13	XM_011559635.1	gi|526841182|gb|AGR92345.1|/3.59088e-77/serine protease [Plutella xylostella]	4.26	10.03	5.52	109.81	22.9	19.3	1.2354	0.373815	4.68801	2.42642	2.17968
105386078	serine protease14	XM_011556565.1	gi|526841208|gb|AGR92347.1|/1.18769e-57/serine protease [Plutella xylostella]	4.97	94.77	14.41	17.82	5.94	11.47	4.25311	1.53575	1.84218	0.257217	1.20655
105393886	serine protease15	XM_011565707.1	gi|526841208|gb|AGR92347.1|/3.69724e-108/serine protease [Plutella xylostella]	24.84	683.35	40.31	422.64	64.01	451.1	4.78189	0.698473	4.08869	1.36563	4.18271
105391896	serine protease16	XM_011563461.1	gi|526841208|gb|AGR92347.1|/4.76762e-108/serine protease [Plutella xylostella]	1000.81	4904.07	1573.53	1303.53	2226.73	1868.75	2.29281	0.652837	0.381256	1.15376	0.900905
105388683	serine protease17	XM_011559637.1	gi|526841182|gb|AGR92345.1|/4.5025e-140/serine protease [Plutella xylostella]	890.32	5710.98	2714.35	4764.21	3670.54	2520.34	2.68134	1.60821	2.41984	2.0436	1.50122
105386077	serine protease18	XM_011556564.1	gi|526841208|gb|AGR92347.1|/9.17359e-143/serine protease [Plutella xylostella]	1269.71	3236.64	1358.04	1495.48	1825.57	1950.16	1.35	0.0970269	0.23611	0.523848	0.619093
105391590	serine protease19	XM_011563094.1,XM_011563101.1	gi|526841182|gb|AGR92345.1|/2.14846e-74/serine protease [Plutella xylostella]	89.04	267.65	43.17	138.77	346.74	155.03	1.58782	-1.04442	0.64017	1.96133	0.800022
105391006	serine protease20	XM_011562411.1	gi|526841187|gb|AGR92346.1|/1.14367e-109/serine protease [Plutella xylostella]	114.67	53.91	15.81	16.33	22.84	20.1	-1.08886	-2.85858	-2.81189	-2.32785	-2.51222
105391005	serine protease21	XM_011562410.1	gi|526841187|gb|AGR92346.1|/1.5941e-130/serine protease [Plutella xylostella]	1942.61	3247.24	971.76	1489.14	1876.51	1615.73	0.741218	-0.999324	-0.383517	-0.0499443	-0.26581
105391007	serine protease22	XM_011562412.1	gi|526841187|gb|AGR92346.1|/1.79558e-121/serine protease [Plutella xylostella]	129.31	145.78	64.71	87.65	100.63	74.09	0.172959	-0.998773	-0.561008	-0.361773	-0.803483
105388679	serine protease23	XM_011559636.1	gi|526841182|gb|AGR92345.1|/1.96993e-85/serine protease [Plutella xylostella]	124.54	233.11	101.98	272.85	210.83	161.98	0.904402	-0.288323	1.1315	0.759471	0.379207
105386722	serine protease24	XM_011557340.1	gi|526841208|gb|AGR92347.1|/1.37764e-37/serine protease [Plutella xylostella]	34.68	160.26	59.87	32.86	8.92	24.4	2.20824	0.787729	-0.0777714	-1.95899	-0.507223
105392197	serine protease25	XM_011563794.1	gi|237700823|gb|ACR15995.1|/1.61608e-55/serine protease 5 [Mamestra configurata]	7.35	8.88	5.27	18.77	7.7	14.08	0.272815	-0.479941	1.35261	0.0671142	0.937831
105390022	serine protease26	XM_011561251.1	gi|237700823|gb|ACR15995.1|/1.054e-47/serine protease 5 [Mamestra configurata]	130.25	439.95	138.31	258.7	67.68	160.08	1.75606	0.0866221	0.989997	-0.944482	0.29751
105380853	serine protease27	XM_011550460.1	gi|315139342|gb|ADT80829.1|/1.89822e-62/serine protease 59 [Mamestra configurata]	92.4	13.9	3.67	18.87	17.41	5.93	-2.73281	-4.65404	-2.2918	-2.40798	-3.96179
105391955	serine protease28	XM_011563528.1,XM_011563529.1,XM_011563530.1	gi|304443627|gb|ACR15993.2|/8.71677e-26/serine protease 38 [Mamestra configurata]	302.28	1143.03	339.17	410.53	347.78	474.74	1.91891	0.166123	0.441602	0.202289	0.651252
105382233	serine protease29	XM_011552084.1	gi|315139340|gb|ADT80828.1|/9.24694e-101/serine protease 58 [Mamestra configurata]	176.75	367.24	202.99	252.8	263.25	226.27	1.05501	0.199698	0.516286	0.574723	0.356335
105392198	serine protease30	XM_011563796.1	gi|526841208|gb|AGR92347.1|/6.78773e-58/serine protease [Plutella xylostella]	722.66	2441.04	931.42	1129.07	668.09	890.06	1.75611	0.366115	0.643746	-0.113275	0.300586
105384594	serine protease31	XM_011554859.1,XM_011554860.1,XM_011554861.1	gi|209395384|gb|ACI45418.1|/4.74156e-25/serine proteinase diverged [Ostrinia nubilalis]	541.94	1296.81	365.44	236.99	471.35	272.27	1.25876	-0.568499	-1.19331	-0.201334	-0.993095
105394347	serine protease32	XM_011566236.1	gi|357616872|gb|EHJ70457.1|/2.59811e-82/serine proteinase-like protein 1 [Danaus plexippus]	86.38	17.32	50.1	25.98	30.48	16.63	-2.31826	-0.785887	-1.7333	-1.50283	-2.37691
105383519	serine protease33	XM_011553574.1	gi|114052256|ref|NP_001040462.1|/7.0107e-132/serine proteinase-like protein precursor [Bombyx mori]	11.08	5.92	9.87	5.33	4.1	2.38	-0.904289	-0.166836	-1.05575	-1.43426	-2.21892
105394340	serine protease34	XM_011566228.1	gi|208972549|gb|ACI32835.1|/1.34956e-148/serine proteinase-like protein 1 [Helicoverpa armigera]	153.29	45.19	118.89	72.7	60.39	31.23	-1.76219	-0.366636	-1.07624	-1.34388	-2.29526
105380637	serine protease35	XM_011550230.1	gi|208972549|gb|ACI32835.1|/1.89066e-147/serine proteinase-like protein 1 [Helicoverpa armigera]	153.24	42.34	116.48	53.83	65.19	34.92	-1.8557	-0.395711	-1.50931	-1.23307	-2.13367
105381787	serine protease36	XM_011551588.1	gi|357623512|gb|EHJ74628.1|/7.17198e-12/large serine protease [Danaus plexippus]	11.41	3.35	4.58	5.98	2.55	2.91	-1.76807	-1.31688	-0.932081	-2.16173	-1.97121
105397691	serine protease37	XM_011569710.1	gi|188011079|gb|ACD44927.1|/2.34854e-31/serine protease [Bombyx mandarina]	138.55	381.97	115.78	347.97	518.66	81.06	1.46305	-0.259021	1.32856	1.90438	-0.773345
105388354	serine protease38	XM_011559248.1	gi|229619532|dbj|BAH58096.1|/1.23982e-09/silk gland derived serine protease [Bombyx mori]	154.73	72.29	139.76	61.15	282.91	110.35	-1.09788	-0.146801	-1.33933	0.87059	-0.487666
105391008	serine protease39	XM_011562413.1	gi|304443623|gb|ACR15987.2|/1.66695e-56/serine protease 13 [Mamestra configurata]	1109.35	4120.86	1451.86	1492.68	2688.51	598.38	1.89323	0.388188	0.42819	1.27709	-0.890581
105388738	serine protease40	XM_011559695.1	gi|229619532|dbj|BAH58096.1|/2.47451e-09/silk gland derived serine protease [Bombyx mori]	49.46	59.17	80.12	60.78	336.74	63.27	0.258604	0.6959	0.297334	2.7673	0.355259
105395634	serine protease41	XM_011567591.1	gi|114052256|ref|NP_001040462.1|/4.17267e-96/serine proteinase-like protein precursor [Bombyx mori]	15.69	3.28	14.25	7.38	3.31	4.71	-2.25808	-0.138883	-1.08815	-2.24494	-1.73605
105391132	serine protease42	XM_011562557.1	gi|114052256|ref|NP_001040462.1|/2.84636e-125/serine proteinase-like protein precursor [Bombyx mori]	29.28	9.4	21.43	14.23	6.44	4.32	-1.63918	-0.450284	-1.04098	-2.18478	-2.76081
105380684	serine protease43	XM_011550276.1	gi|357616872|gb|EHJ70457.1|/2.55918e-81/serine proteinase-like protein 1 [Danaus plexippus]	87.68	21.03	30.02	32.65	33.57	15.8	-2.0598	-1.54632	-1.42516	-1.38508	-2.47232
105396596	serine protease44	XM_011568601.1,XM_011568602.1	gi|114052256|ref|NP_001040462.1|/9.66938e-126/serine proteinase-like protein precursor [Bombyx mori]	30.5	11.1	23.06	14.31	8.93	8.83	-1.45825	-0.403417	-1.09179	-1.77208	-1.78832
105396174	serine protease45	XM_011568160.1	gi|39655053|gb|AAR29602.1|/1.66162e-83/pattern recognition serine proteinase precursor [Manduca sexta]	54.55	5.44	20.03	8.21	10.7	6.06	-3.3259	-1.44542	-2.73213	-2.34997	-3.17019
105395144	Clip domain Serine Protease1	XM_011567077.1,XM_011567079.1	gi|112982842|ref|NP_001036891.1|/2.22016e-129/clip domain serine protease 4 precursor [Bombyx mori]	16.78	2.42	7.24	8.18	9.04	8.24	-2.79366	-1.21268	-1.03657	-0.892348	-1.02603
105386393	Clip domain Serine Protease2	XM_011556949.1,XM_011556950.1	gi|112982842|ref|NP_001036891.1|/1.72679e-129/clip domain serine protease 4 precursor [Bombyx mori]	14.31	3.53	9.08	10.04	7.63	8.11	-2.01928	-0.656259	-0.511264	-0.907269	-0.81925
105389885	Trypsin-like serine proteinase1	XM_011561080.1,XM_011561081.1,XM_011561082.1	gi|261748917|gb|ACX94097.1|/3.99914e-98/trypsin-like serine proteinase [Plutella xylostella]	248.61	887.78	280.82	265.72	216.84	408.21	1.83632	0.175761	0.0960225	-0.197253	0.715427
105383570	Trypsin-like serine proteinase2	XM_011553642.1	gi|301153729|gb|ADK66277.1|/1.46657e-127/trypsin-like serine proteinase 1 [Plutella xylostella]	2863.26	7892.37	3286.19	5008.24	2841.2	3293.54	1.4628	0.198757	0.806645	-0.0111583	0.20198
105386250	Trypsin-like serine proteinase3	XM_011556765.1,XM_011556767.1	gi|301153729|gb|ADK66277.1|/5.46883e-67/trypsin-like serine proteinase 1 [Plutella xylostella]	153.71	83.38	31.02	27.12	28.93	7.29	-0.882438	-2.30894	-2.50278	-2.40957	-4.39815
105383595	Trypsin-like serine proteinase4	XM_011553671.1	gi|301153729|gb|ADK66277.1|/3.74456e-55/trypsin-like serine proteinase 1 [Plutella xylostella]	133.45	123.33	65.16	57.53	12.32	82.96	-0.113776	-1.03424	-1.21391	-3.43723	-0.685812
105383936	Trypsin-like serine proteinase5	XM_011554073.1	gi|301153729|gb|ADK66277.1|/7.19911e-50/trypsin-like serine proteinase 1 [Plutella xylostella]	80.68	53.27	58.44	45.25	30.32	12.85	-0.598888	-0.465255	-0.834293	-1.41194	-2.65044
105383572	Trypsin-like serine proteinase6	XM_011553644.1	gi|301153729|gb|ADK66277.1|/2.06891e-49/trypsin-like serine proteinase 1 [Plutella xylostella]	130.03	106.41	22.01	39.06	52.71	5.38	-0.289211	-2.56261	-1.73508	-1.3027	-4.59509
105385127	Trypsin-like serine proteinase7	XM_011555448.1	gi|347810668|gb|AEP25403.1|/7.11482e-65/trypsin-like serine proteinase 1 [Plutella xylostella]	159.03	20.86	5.43	46.27	30.17	32.49	-2.93049	-4.8722	-1.78115	-2.39811	-2.29123
105387434	Trypsin-like serine proteinase8	XM_011558156.1	gi|301153729|gb|ADK66277.1|/1.09983e-60/trypsin-like serine proteinase 1 [Plutella xylostella]	33.7	27.27	3.53	9.27	7.91	21.13	-0.305434	-3.25501	-1.86211	-2.091	-0.673456
105383573	Trypsin-like serine proteinase9	XM_011553645.1	gi|301153729|gb|ADK66277.1|/2.13916e-48/trypsin-like serine proteinase 1 [Plutella xylostella]	24.18	26.47	7.09	11.69	24.47	0.5	0.130544	-1.76996	-1.04854	0.0171999	-5.59574
105392752	Trypsin-like serine proteinase10	XM_011564427.1	gi|301153729|gb|ADK66277.1|/2.38525e-46/trypsin-like serine proteinase 1 [Plutella xylostella]	31.06	163.86	4.48	20.93	71.64	11	2.39933	-2.79349	-0.569486	1.20571	-1.49755
105383574	Trypsin-like serine proteinase11	XM_011553646.1	gi|301153729|gb|ADK66277.1|/8.89857e-47/trypsin-like serine proteinase 1 [Plutella xylostella]	88.6	293.91	37.88	79.03	194.61	34.16	1.73	-1.22587	-0.164906	1.13521	-1.375
105383571	Trypsin-like serine proteinase12	XM_011553643.1	gi|301153729|gb|ADK66277.1|/9.2395e-84/trypsin-like serine proteinase 1 [Plutella xylostella]	90.85	382.82	94.34	98.76	246.77	269.92	2.07511	0.0543831	0.12044	1.44161	1.57097
105386251	Trypsin-like serine proteinase13	XM_011556768.1	gi|301153729|gb|ADK66277.1|/6.61731e-62/trypsin-like serine proteinase 1 [Plutella xylostella]	8.95	7.28	11.83	6.31	38.86	1.73	-0.297949	0.40249	-0.504248	2.11833	-2.37112
105386106	Trypsin-like serine proteinase14	XM_011556600.1	gi|347810670|gb|AEP25404.1|/1.06936e-129/trypsin-like serine proteinase 2 [Plutella xylostella]	543.71	1377.37	720.24	722.78	568.41	500.29	1.34101	0.40564	0.410719	0.0640946	-0.120073
105381896	Chymotrypsin1	XM_011551700.1	gi|392514736|gb|AFM77773.1|/5.03653e-76/chymotrypsin-like serine protease 14 [Ostrinia nubilalis]	9.81	30.79	20.34	11.3	6.69	14.92	1.65014	1.05199	0.203998	-0.552247	0.604922
105380855	Chymotrypsin2	XM_011550462.1	gi|392514740|gb|AFM77775.1|/2.87701e-89/chymotrypsin-like serine protease 16 [Ostrinia nubilalis]	755.27	813.36	387.9	538.01	432.77	507.06	0.106902	-0.961308	-0.489359	-0.803392	-0.574836
105394289	Chymotrypsin3	XM_011566169.1	gi|689702855|gb|AIR09764.1|/7.49739e-52/chymotrypsin-like serine protease precursor, partial [Alabama argillacea]	190.95	395.22	244.05	117.24	159.76	78.61	1.04946	0.353982	-0.70373	-0.257289	-1.28041
105397690	Chymotrypsin4	XM_011569709.1	gi|209395382|gb|ACI45417.1|/4.38995e-18/chymotrypsin-like serine proteinase C3 [Ostrinia nubilalis]	3.17	68.95	8.41	130.71	97.82	9.5	4.443	1.40762	5.36574	4.94757	1.58344
105383260	Chymotrypsin5	XM_011553290.1	gi|114051742|ref|NP_001040178.1|/8.95444e-67/chymotrypsinogen precursor [Bombyx mori]	20.61	67.89	6.95	20.13	6.39	15.21	1.71985	-1.56826	-0.0339973	-1.68946	-0.438324
105380856	Chymotrypsin6	XM_011550463.1	gi|151199948|gb|ABR88231.1|/4.78007e-72/chymotrypsin-like protease C1 [Heliothis virescens]	0.24	4.47	5.18	2.33	3.81	10.19	4.21917	4.43185	3.27922	3.98868	5.40798
105392292	Serpin1	XM_011563894.1	gi|117970183|dbj|BAF36820.1|/5.99413e-06/pxSerpin 2 [Plutella xylostella]	330.24	299.26	508.49	566.14	70.59	184.98	-0.142115	0.622705	0.777644	-2.22598	-0.836146
105392280	Serpin2	XM_011563883.1	gi|117970183|dbj|BAF36820.1|/0/pxSerpin 2 [Plutella xylostella]	476.92	172.84	450.7	665.58	112.11	163.54	-1.46431	-0.0815798	0.480865	-2.08883	-1.5441
105383414	Serpin3	XM_011553459.1	gi|403180724|gb|AEW46893.2|/6.74115e-90/serine protease inhibitor 002 [Chilo suppressalis]	130.39	25.56	56.91	50.66	72.79	62.49	-2.35087	-1.19608	-1.36391	-0.841021	-1.06114
105383392	Serpin4	XM_011553433.1,XM_011553434.1,XM_011553435.1,XM_011553436.1,XM_011553437.1	gi|389610585|dbj|BAM18904.1|/0/serine protease inhibitor 100A [Papilio polytes]	22.86	9.29	16.97	11.59	36.76	67.04	-1.29907	-0.429839	-0.979945	0.685311	1.5522
105387001	Serpin5	XM_011557662.1	gi|364023635|gb|AEW46892.1|/9.8035e-169/serine protease inhibitor 003 [Chilo suppressalis]	25.19	13.47	21.57	22.13	17.54	120.77	-0.903101	-0.223825	-0.186848	-0.522202	2.26134
105390554	Serpin6	XM_011561875.1	gi|364023641|gb|AEW46895.1|/8.82933e-108/serine protease inhibitor 001 [Chilo suppressalis]	5.66	1.88	2.04	0.81	9.41	2.73	-1.59007	-1.47223	-2.80481	0.733393	-1.0519
105383829	Serpin7	XM_011553942.1	gi|112983210|ref|NP_001037021.1|/3.12741e-32/serine protease inhibitor 2 [Bombyx mori]	3.33	3.91	13.44	8.72	18.16	10.48	0.231646	2.01294	1.38881	2.44717	1.65404
105390552	Serpin8	XM_011561872.1	gi|112984548|ref|NP_001037205.1|/3.28181e-136/serine protease inhibitor 5 precursor [Bombyx mori]	49.06	11.19	14.4	13.97	16.75	9.98	-2.13234	-1.76848	-1.81222	-1.55039	-2.29744
105389217	Serpin9	XM_011560302.1	gi|226342878|ref|NP_001139701.1|/7.66981e-94/serine protease inhibitor 7 precursor [Bombyx mori]	22.72	15.14	18.04	16.15	20.75	9.92	-0.585598	-0.332763	-0.492429	-0.130851	-1.19555
105390553	Serpin10	XM_011561873.1	gi|482628344|gb|AGK24648.1|/9.99949e-174/serpin 5 [Plutella xylostella]	22.96	4.63	9.79	4.56	21.13	9.72	-2.31004	-1.22974	-2.33202	-0.11983	-1.24009
105383415	Serpin11	XM_011553460.1	gi|597914303|gb|AHN49717.1|/0/serpin-11 [Plutella xylostella]	86.43	38.54	33.43	34.93	38.36	33.37	-1.16518	-1.37039	-1.30707	-1.17193	-1.37298
105396589	Serpin12	XM_011568593.1	gi|597914303|gb|AHN49717.1|/8.30746e-96/serpin-11 [Plutella xylostella]	142.9	37.75	50.2	50.88	57.69	35.84	-1.92046	-1.50925	-1.48984	-1.30861	-1.99536
105397282	Serpin13	XM_011569300.1	gi|117970186|dbj|BAF36821.1|/0/pxSerpin 3 [Plutella xylostella]	56.28	14.43	37.18	16.06	23.26	18.44	-1.96355	-0.598096	-1.80915	-1.27477	-1.60978
105383394	Serpin14	XM_011553438.1,XM_011553439.1	gi|117970186|dbj|BAF36821.1|/0/pxSerpin 3 [Plutella xylostella]	52.6	10.83	43.83	12.45	20.48	19.38	-2.28003	-0.263144	-2.07892	-1.36085	-1.44049
105390551	Serpin15	XM_011561871.1	gi|506953632|gb|AGM20455.1|/0/serpin 4 [Plutella xylostella]	92	22.85	72.19	37.36	49.92	34.83	-2.00944	-0.349835	-1.30014	-0.882016	-1.4013
105393397	Serpin16	XM_011565146.1	gi|597914305|gb|AHN49718.1|/0/serpin-13 [Plutella xylostella]	18.06	3.85	9.91	7.83	7.67	9.93	-2.22987	-0.865841	-1.20571	-1.2355	-0.862932
105398708	Serpin17	XM_011570875.1,XM_011570876.1,XM_011570877.1,XM_011570878.1	gi|112983210|ref|NP_001037021.1|/2.44863e-71/serine protease inhibitor 2 [Bombyx mori]	7.14	9.5	17.14	9.53	11.53	15.43	0.412003	1.26337	0.416552	0.691397	1.11174
105383822	Serpin18	XM_011553936.1	gi|33590491|gb|AAQ22771.1|/4.63578e-14/serine proteinase inhibitor [Procambarus clarkii]	502.88	26.93	90.74	44.14	175.77	27.81	-4.22293	-2.4704	-3.51006	-1.51653	-4.17654
effectors
105386870	PPO1	XM_011557520.1	gi|239939142|gb|ACS36209.1|/0/prophenoloxidase subunit 2 [Plutella xylostella]	30.39	40.64	20.09	50.49	9.32	54.26	0.419304	-0.597119	0.732401	-1.70519	0.836292
105394051	PPO2	XM_011565890.1	gi|239939142|gb|ACS36209.1|/0/prophenoloxidase subunit 2 [Plutella xylostella]	11.46	8.49	10.18	18.27	3.56	29.97	-0.432771	-0.170869	0.67287	-1.68666	1.38691
105384195	PPO3	XM_011554391.1	gi|294846061|gb|ADF43208.1|/9.69234e-150/prophenoloxidase activating proteinase 1 [Biston betularia]	194.35	52.74	87.96	63.31	57.32	42.5	-1.88169	-1.14374	-1.61815	-1.76155	-2.19312
105393828	PPO4	XM_011565641.1,XM_011565642.1	gi|117970197|dbj|BAF36824.1|/0/pxProphenoloxidase-activating proteinase 3 [Plutella xylostella]	126.11	8.81	52.74	23.78	21.93	7.55	-3.8394	-1.25771	-2.40686	-2.5237	-4.06206
105393465	PPO5	XM_011565232.1	gi|117970197|dbj|BAF36824.1|/1.8224e-144/pxProphenoloxidase-activating proteinase 3 [Plutella xylostella]	61.49	4.06	12.26	11.85	14.11	8.93	-3.9208	-2.32639	-2.37546	-2.12363	-2.78362
105389810	Gloverin1	XM_011560999.1	gi|223006754|gb|ACM69342.1|/5.04439e-54/gloverin [Plutella xylostella]	960.25	31.13	113.47	129.44	91.52	53.46	-4.94703	-3.0811	-2.89113	-3.39125	-4.16688
105389803	Gloverin2	XM_011560992.1	gi|223006754|gb|ACM69342.1|/1.92529e-51/gloverin [Plutella xylostella]	729.64	115.87	431.53	207.77	421.93	115.9	-2.65468	-0.757724	-1.8122	-0.790181	-2.6543
105392561	Cecropin 1	XM_011564205.1	gi|313247968|gb|ADR51147.1|/1.20329e-15/cecropin 2 [Helicoverpa armigera]	12.36	0	10.92	6.36	0.69	841.06	-10.2715	-0.178706	-0.95858	-4.16294	6.08846
105394860	Cecropin 2	XM_011566780.1	gi|117970169|dbj|BAF36816.1|/1.02519e-16/pxCecropin E [Plutella xylostella]	1891.25	70.16	257.93	70.4	185.21	107.14	-4.75255	-2.87429	-4.74762	-3.35211	-4.14177
105394859	Cecropin 3	XM_011566779.1	gi|281022082|gb|ADA13281.1|/1.58355e-17/antibacterial peptide cecropin 1 [Plutella xylostella]	1553.9	65.41	207.7	111.58	361.69	70.2	-4.57024	-2.90332	-3.79974	-2.10307	-4.46828
105397888	Cecropin 4	XM_011569900.1	gi|281022082|gb|ADA13281.1|/1.06465e-17/antibacterial peptide cecropin 1 [Plutella xylostella]	684.24	60.54	58.37	56.01	320.01	60.47	-3.49854	-3.5512	-3.61075	-1.09639	-3.50021
105394858	Cecropin 5	XM_011566777.1	gi|281022082|gb|ADA13281.1|/2.05994e-17/antibacterial peptide cecropin 1 [Plutella xylostella]	1892.99	142.85	272.43	66.66	620.24	79.37	-3.72809	-2.79671	-4.8277	-1.60977	-4.57593
105382813	Lysozyme	XM_011552765.1	gi|357612047|gb|EHJ67777.1|/6.79281e-50/lysozyme II [Danaus plexippus]	2011.21	850.64	2333.04	2265.7	5723.03	1676.12	-1.24144	0.214147	0.171893	1.50872	-0.262938
105392531	Moricin1	XM_011564162.1	gi|146737996|gb|ABQ42576.1|/1.99378e-10/moricin-like peptide C2 [Galleria mellonella]	509.99	13.24	382.91	2.04	10.06	0.63	-5.26749	-0.413464	-7.96576	-5.66377	-9.6609
105392533	Moricin2	XM_011564164.1	gi|146737996|gb|ABQ42576.1|/1.05438e-11/moricin-like peptide C2 [Galleria mellonella]	978.71	6.59	1244.18	4.03	8.38	2.54	-7.21446	0.346242	-7.92396	-6.86779	-8.58991
105392532	Moricin3	XM_011564163.1	gi|146737996|gb|ABQ42576.1|/2.0342e-10/moricin-like peptide C2 [Galleria mellonella]	273.89	6.3	205.01	1.92	3.15	2.01	-5.4421	-0.417902	-7.15635	-6.4421	-7.09026
105380306	Defensin	XM_011549830.1	gi|157704327|gb|ABV68852.1|/2.12641e-12/defensin [Trichoplusia ni]	52.55	68.98	47.67	25.84	51.82	18.73	0.392487	-0.140609	-1.02408	-0.0201817	-1.48834
others
105398438	Catalase1	XM_011570547.1	gi|112982683|ref|NP_001036912.1|/0/catalase [Bombyx mori]	501.78	202.61	144.74	162.18	476.11	300.17	-1.30835	-1.79359	-1.62946	-0.07576	-0.741275
105390515	Catalase2	XM_011561829.1	gi|112982683|ref|NP_001036912.1|/0/catalase [Bombyx mori]	778.22	441.46	375.13	321.33	824.54	410.4	-0.817895	-1.05279	-1.27612	0.0834114	-0.923147
105386582	Peroxidase	XM_011557177.1	gi|389608581|dbj|BAM17900.1|/0/peroxidase [Papilio xuthus]	89.86	6.63	27.88	31.62	2.31	18.15	-3.7606	-1.68845	-1.50684	-5.28171	-2.30771
105394779	Hemolin1	XM_011566691.1	gi|224924157|gb|ACN69054.1|/0/hemolin [Plutella xylostella]	41.7	8.03	27.82	25.7	225.14	15.86	-2.37658	-0.583925	-0.698279	2.4327	-1.39465
105382056	Hemolin2	XM_011551879.1	gi|224924157|gb|ACN69054.1|/0/hemolin [Plutella xylostella]	22.5	8.1	19.84	21.88	140.35	15.17	-1.47393	-0.181513	-0.0403123	2.64103	-0.568704
105394193	Integrin1	XM_011566042.1	gi|241140857|gb|ACS66819.1|/0/integrin beta 1 [Plutella xylostella]	19.92	1.43	10.24	9.57	8.71	24.78	-3.80013	-0.960002	-1.05763	-1.19347	0.314959
105393654	Integrin2	XM_011565448.1	gi|29650239|gb|AAO85804.1|/0/integrin alpha 2 [Pseudoplusia includens]	2.55	0	2.72	2.11	3.55	7.24	-7.99435	0.0931094	-0.273254	0.477322	1.50549
105380096	Integrin3	XM_011549592.1	gi|671697733|gb|AII79417.1|/3.28402e-113/integrin beta5 [Bombyx mori]	6.4	3.98	9.99	8.21	9.87	12.54	-0.685303	0.642413	0.35931	0.624978	0.970394
105397540	Integrin4	XM_011569565.1	gi|671697733|gb|AII79417.1|/0/integrin beta5 [Bombyx mori]	5.4	1.03	5.94	5.1	7.46	11.68	-2.39032	0.137504	-0.0824622	0.466216	1.11301
105390144	Integrin5	XM_011561387.1	gi|29650239|gb|AAO85804.1|/0/integrin alpha 2 [Pseudoplusia includens]	4.67	0.4	3.43	2.28	2.92	7.19	-3.54535	-0.445214	-1.03439	-0.677454	0.622569
105380972	Integrin6	XM_011550596.1	gi|29650239|gb|AAO85804.1|/0/integrin alpha 2 [Pseudoplusia includens]	6.01	2.35	4.52	3	7.17	14.32	-1.3547	-0.411042	-1.0024	0.254608	1.25259
105381998	Integrin7	XM_011551812.1,XM_011551813.1,XM_011551814.1	gi|241140857|gb|ACS66819.1|/0/integrin beta 1 [Plutella xylostella]	33.82	7.15	17.77	20.23	16	40.14	-2.24186	-0.928433	-0.74138	-1.0798	0.247164
105397936	Integrin8	XM_011569964.1	gi|357623486|gb|EHJ74617.1|/6.37548e-84/Integrin beta pat-3 precursor [Danaus plexippus]	6.74	1.39	5.92	4.34	5.6	13.27	-2.27766	-0.187151	-0.635054	-0.267322	0.977348
105384643	Disintegrin	XM_011554913.1,XM_011554914.1,XM_011554915.1	gi|357628561|gb|EHJ77852.1|/0/A disintegrin and metalloproteinase with thrombospondin motifs like protein [Danaus plexippus]	10.46	3.88	16.78	8.58	7.76	40.94	-1.43075	0.68186	-0.285833	-0.430754	1.96863
105388497	Peroxidase1	XM_011559421.1	gi|389608581|dbj|BAM17900.1|/1.319e-177/peroxidase [Papilio xuthus]	8.95	0.44	14.09	2.85	0	0.36	-4.34631	0.654712	-1.65093	-9.80574	-4.63582
105396491	Peroxidase2	XM_011568492.1	gi|389608581|dbj|BAM17900.1|/4.19405e-157/peroxidase [Papilio xuthus]	8.42	0.96	8.72	3.46	0.32	0.46	-3.13271	0.0505079	-1.28305	-4.71768	-4.19411
105384728	Transferrin1	XM_011555005.1	gi|117970176|dbj|BAF36818.1|/0/pxTransferrin [Plutella xylostella]	232.82	40.94	242.1	114.16	443.97	47.36	-2.50763	0.0563881	-1.02816	0.931247	-2.29747
105393952	Transferrin2	XM_011565781.1	gi|117970176|dbj|BAF36818.1|/0/pxTransferrin [Plutella xylostella]	117.54	8.73	110.8	48.71	223.07	14.76	-3.75103	-0.0851939	-1.27086	0.924345	-2.99339
105390649	Doubleoxidase	XM_011561986.1	gi|389615223|dbj|BAM20596.1|/0/doubleoxidase, partial [Papilio polytes]	9.24	2.23	10.84	7.04	11.93	133.85	-2.05085	0.2304	-0.392317	0.368629	3.85658
105381788	Superoxide dismutase	XM_011551585.1	gi|112983802|ref|NP_001037299.1|/3.47084e-97/Mn superoxide dismutase [Bombyx mori]	59.1	105.14	150.4	144.14	34.09	68.45	0.831082	1.34757	1.28624	-0.79381	0.211892
105388085	Superoxide dismutase	XM_011558929.1	gi|112983802|ref|NP_001037299.1|/1.50763e-96/Mn superoxide dismutase [Bombyx mori]	115.3	58.69	117.06	93.07	31.19	50.79	-0.974206	0.0218557	-0.309004	-1.88624	-1.18278
